# Supplementary material for: Effectiveness and Safety of Glucosamine in Osteoarthritis: A Systematic Review
Source: Pharmacy (Basel). 2023 Jul 14;11(4):117. doi: 10.3390/pharmacy11040117 (PMC10366893; doi:10.3390/pharmacy11040117)
Supplement: Supplementary file 1 [file pharmacy-11-00117-s001.zip]

Archive with 1 entries (1 files):
- pharmacy-2446800-supplementary.pdf
